# Supplementary material for: Targeting NFAT2 for Reversing the P-gp-Mediated Multidrug Resistance to Paclitaxel by Manidipine
Source: Cancers (Basel). 2025 Oct 10;17(20):3289. doi: 10.3390/cancers17203289 (PMC12562668; doi:10.3390/cancers17203289)
Supplement: Supplementary file 1 [file cancers-17-03289-s001.zip]

Archive with 2 entries (2 files):
- FigureS1-2.pdf
- FigureS3-S6.pdf
